# Supplementary material for: Genome-Wide Association Mapping for Agronomic and Seed Quality Traits of Field Pea (Pisum sativum L.)
Source: Front Plant Sci. 2019 Nov 26;10:1538. doi: 10.3389/fpls.2019.01538 (PMC6888555; doi:10.3389/fpls.2019.01538)
Supplement: Supplementary file 1 [file Table_1.xlsx]

## Sheet: Flanking sequences
Table S1. Flanking sequences of trait-associated SNP markers identified in repeated tests.
Trait-associated SNP marker	Flanking sequence
Chr1LG6_46289124	GTGCTGCAATGCAATGTATGTCTATTGGATGGCCCTATATACCTCAGTACTGCAACTATTACACGGCTCGGGTAGCTTAGTACTTTTGTTAAGAGTCCCA[C/T]ATCGGATAATATATGGTCTGAACATGTGTTTATAAGTGGGGGCAGTCCTCACTCTACCAACCGGTTTGTAGGGTTGAGTTAGGTCCAACCACATTTCTTA
Chr1LG6_57305683	GTTACCTGAATATCTCTGGTTTTCTATCTTTTTTAGCTTCATCTTCTTCAACTCCTATTATCTCCGGGGCTAATATCTTCCCTATAGGTAAGCTCTTTCC[C/T]CGTTCCTCTTTTATTCACTATGAAATAGTTACCACAATGTAGCCTTCAATGAGGGGAATCAAAGCCCCAAGGTGGAGTGGCTTGATTCCCCTCCATCTTC
Chr1LG6_100615820	TAAATCACTCGAACCAGGGCAAAACTGCAGTCGAACTGCTCAAATAACCGAGCCGTAGACAATGTCGGTTCATGGTTCAACCAGTTGAATAGCCTGGTTC[G/A]GTTTTTAAAACATTGGTTCTCCCACCCCCCCTTCTAGTATGACATTCGTTTGTTGAGAGGTGCATGATTATTTCATTCCATAGACAGACACATGTTACAT
Chr1LG6_176606388	GTTTTGAAGCGATATCGAGTTTGCAGCAGCATGTTACAAAAATGGTGGGAACAAATGCTGTTCAGAAGCCAGGGATTCTTGTTGGAGGATCCACGAGTGC[G/Y]GTCTCAGATCCTGTGGCGGCCATCAGAATTCAGCATTCCCTTGCTAACCAGTTTGTTGGCCAATCCGGGAGTGTAATAGAAGAGGGTGAGTCATTGGCAG
Chr1LG6_323387498	TACAACTATAATCTAGTTAGAAATCTACTCTCTTGCAATACTATTTTGAAGTTGCAACAGGTTTGGTCAACTTGAGTGTCAATTCTAGTTCCCCGGATTC[G/M]ACTTCACGAAGCCTTAACCAAACATTCTGCACAACCGCGCCATTAACGCAATTGATACTGCTTTCGCGTACAAGACAGTTATCAGTATCAGGTATCACCT
Chr1LG6_362652367	GATCTTTCACTGCTTTTTCATCCTCGTCGTCTAAAGACCGGAAAAGAGAAACTGAAGGAATATTGCATAAGGTGCTGAAGAACTTCATGAAGTACAAACC[C/T]AGATCATTAGGCTCAAGACTATTAGCCAAAGCTCGTGAGCCATCTCCCTTCTGAGCATTTGCCAACAACAACTGCAGCTGTTCAATACACATCTTGCAAA
Chr1LG6_366513463	AGAAAAGTCACGATGCCGCCTCACCTTTGTCATCGTCACTGCTGGTTAAGCAAGGACCTTAACATTTAACTGTATCCCATTTCAATTTCATTAACGCTGT[G/W]AACTGCACTAACAGTGCTACCCGAGCTGTCCGATTCAGTTAACCACTCTTTTCTGCTATCAATTTATCATACAGGAGTATGAGAATTCCTAGCATATCCG
Chr2LG1_457185	CTGCAGTAAAGGAAAAGTCATAAGAAACATTAAATCCAAAGAGAATGAGTGAATGTTATGTAAATGTAATTTACCCAGGTAGACCTTCATTTCTGTATAC[C/G]AACGGAAAACCGTCCGATAAACCCTTGGCAAAATTAGGTTGAATTTGAAGACGAATTTTAACGGCTTCAAAAGGAGCAAGGGTAAGATCAGCTAAAATCT
Chr2LG1_374429941	AACCAGACAAAAAAAACTCTCGTTAACATATAAATGGACTTCACTGTGAAACCCCCAGCCACTTAGAGAAGTTGTCAAACTCGGTATAGTCAGAATCTGA[A/G]ACCATGGTGTTGTACCAAGCTTTTCCTGCAGCTTTGATAGCAGAAGCTTCCTCCTGATAGAGTGTGAAAAGGGTACAGTAAAAATAACATTAGCTTCAAA
Chr2LG1_409403647	TTACATCATGTCCTTCAACAATAGACCCCAATTCATCGCCACAGATTTGAAATCCTGCATCTTTAACATACTCTGGCACTTTGTAATCACTTGGTTTCGC[A/K]CCTGTGGATAAGAATGGCAGTAAATATATTGGCTCTAATTTTTGTAAGCTATGGAAATAATGCTGAAGAAACATACCTTGGATAAACTGAAATGCTGCTT
Chr2LG1_47522665	CCTTGAATATGAAGAACGTCAATGCTGTGGGATTTGATATGGATTATACCTTGGCGCAATACAAGGCTGAAACTTTCGAATCCCTTGCTTATGAACACAC[C/A]GTCCGAAAGCTCGTAGATAATTTTAAGTATCCTAGTGAGGTTTGTCCAGTTTGTCTTGAACTAATTCTACCATATTAAATTTATTTTTCTAGTGTCAGTG
Chr3LG5_13738628	GGGCTGACCTTGTGAGAAATCCACCATCTGGAGTTGGTATTCTCCATGTTATATTACCAACAAGTTTATTTGCTTCTGTTTGAAATTCATGTAACTGGCA[A/G]TCAAAGGCATCAAAGGTGGGATTTAACCCACTAGTGATGTACCACTTGCCACTAAAATCTGAAATGTTAAAGCTCTTGACAAGGACATCCGGGTTTGGAA
Chr3LG5_64217010	GCAATGTACGTACATACATGTTGATGGTCCTATGGATTGAACAACTGAATCTCCAAGTTCATCTTGGATGTCTGCTATTACTACTTTGGCTCCGTGTTGG[A/G]CGAATATTTCTGCAGTTCGTTTGCCAATTCCACTAGCTCCTCCCGTTATCAACGCCACTTTTCCTTCCAATCTGCATAGAAGAAAAGAGTTCCCACACGT
Chr3LG5_106358046	GTGGTGTATTGGTGCGACGACACTTGATGAGTATCGGAAGTATGATCTAAACCGTGCTGCTGAATTGAAGGAGTCATATGACTATATGAATTACGAGAAA[G/W]TCTATGCTGAGAGAGGAAGTTACATGAAATGATATTTCTGAAACCGTAAGCAAGTGAACCGATATTCATGTTTCAAAACTTCAACAATCAGAAGCACTTA
Chr3LG5_112288560	GGGCTTTGCGTGTTATTGACGGCGCCATTCTTCTTCTTTGTAGTGTTGGTGGTGTGCAAAGTCAGTCCATTACTGTTGATCGCCAAATGAGAAGATACCA[A/K]GTTCCGAGAATTGCGTTTATCAATAAGCTTGATCGAATGGGAGCTGATCCATGGAAAGTTTTAAACCAGGCTAGGTCTAAGCTTCGCCATCATACTGCTG
Chr3LG5_112351959	ATGTACAGTTCCTAAAGGAATCCGAACAATTGATTGAGTGACTGTTTAGCTTAGGCATCTCAAATTTCTGCAGTTTTCATGTTAAAAAGTTGGAGAGAAA[C/K]AGAATATTGACTAATTTTGAAATATTGATTCATTATTATACAAGGAGGAAATGTAACACTAACAATGTTGTAAAATGCCTTGAATTGTATCTCGTGGCTC
Chr3LG5_126657675	GCCGGAGCTTAAAACGGCGATGTCGACTTGCAGCCAACTTCAAAACAACCTGCAGAATATAGATTTCAACAGAAAATTCTAATTCATTAACAGAAGCATA[A/G]TTTCATTTAACATGAATCACATTTCACTTTAATTTCGATACAATTTGGGGGTTCGATTTTTTTCACCATCTTCTATCTCCCTCTCAATTCTTTTCTCCCT
Chr3LG5_138253621	CAGTACCCTAGCCCCTCTCTGAATCCGATAGCTGCGATTTCAACTGTCATCCATCTCTCGCCGGTACACCGTGCTACCTCCCTTCCGGAACTCCACCTTC[C/W]TAAGAGTTTCAAATAGCATCCATGTAAGTTCGTCTCTTATACTTCTATTGCTGTGTCTGGAATCAAAAGTGTTCATAAAAAGTCTTTAATTGTACGAATC
Chr3LG5_175219020	ATGGTGGGCATCAGTAGCCACCGAGTCCGGAATTTCATTGTCGTCTTGGACTGGAACAGAGATCTCTTCATTATCTTGTCTTGATGTAACTTCCTCCGCA[G/T]ACTCATTATCTATTAGATGTAACTTTTCAGAAGACTGTTCATAGTTTGAATCTGGAGATTCTACATTGTCTTGATGAAGCGTTTCAGAATCAGCAAATAT
Chr3LG5_183228002	GAAGAGGTGGCACTGCTATTAACGGTCTTCAAACTTGCTCATACTGCACACATCCTCCTCTTGCTTCCCCTTTTCAAATCTTGAGTCCATCAGAAGCAAT[T/A]AAATCTGAGCCTAAAAGGCTGGTTTCCTTTGGCGCTGAGGCTGAAGTGAAGCCGGGTACATGGACTCAACAGCGTGTTCCTGTTACTCTCCTTGAGAATA
Chr3LG5_194530376	TTATGTCGGTGTCGGAAATCCAAATGTCAATCACAAATGCTGGAAGCAGATGGGGAGCCCTTCAATTCAAGGAACAGAACCTCGCGCATGACTCATACGC[G/A]CACTATTGTTCACAAATCAATAATGAAGCTTCTTCCTAGAGACAATGGAAGAAAAATGAGGAGGATAAGTATCAGAAATAAAGAATCTGCAGTTGACATT
Chr3LG5_197482300	AACTTGAAACCAGAAGAAACTATCAGATTTTGATTTTTTCAGAAGATCTATTTTGATGCCAGTACATTATTGTTATCCATGTTCGTCAGTGTCAGAGTGT[T/C]TGTGTCATGTTTGCGGTGATCGTGGTTCATAGTTATTAACTAATTGTGTTAGTAACATTTCAAAATTCATGTAAAAACTGCAGGAGTTTGTAAAGGCAGT
Chr3LG5_234519042	GCCTCTTCAACTTCTAGCTTCCCTATATCTGCAGCCATTACTCTTTCAAGAGCTTCTTCAAGGGCCTTCTTTCCGGTTATAGCTTCTTTTGTTGCCTCGT[G/Y]TACCCTTTTCAAAATATCCATACGCGATGAATATGCTTCATCAACTTCAAGCATAGCATTTGCTACTCTCTTCTTAGACTGTTCTTCTGCGTCTCGAGCT
Chr3LG5_415353144	CAAGAAATTTAAAGTCACCAGGCCCTTTCCGAGGAAAACACTGATAGCGGGATTCCTCCAGCAAAGCCACCCAAGCAGTAAAGTAGTTGCTTCGTAAATT[T/S]CTCTTGATCTGGCAAGTGCATTATAGAAATATCTTCCTAGAAAACTGAATACAACACTAATTCCAGTGGTAGCCAAAGTGAGAATAAAAACACTAGCCAG
Chr4LG4_223948832	CTGCAGTTTCTTCACAGACAGCTTTGGTAAAGAATTTAAAAGACGAAACTGACGAACTCCAATCGTTGATTCGACATCTAGAAATGGAAAAGGAGAGTTT[A/G]GTTAACGAAAAAGTTAAATTGAATGAGAAACTTCGAGAAATGGATGAAAAAGTGCTTGAACTACATGACCTTAGCCAAGTTGTTGAAGATCAAAACAACA
Chr4LG4_255086751	TACATTCCTTATCCAATCAAGCAAATACCTTGATTCCCTCACTGTCCCGTCTCTTAACGGCACCGAAGGTAATCATATATCACTGCCGTTAGGGTTTATA[C/A]TTTACTAGCGTGTACACATGTTTATATGCTTTTTTTTCCGATAAATTGAAGAATTTTTTATCCATTGAAGCTTTATTGGGTACCAGTAGCCTCTGCAGCT
Chr4LG4_373933955	CGGATCCCATGTAAAAGACGTAAAAAAAATTGAAACCCAAACCAGCACATATATATGTACTCTAGACAAAGAAAAAATATATGTTCCATGTCCCTGATAC[T/R]TATTTTAACTATATTTTTCTTTAGTCAAAAATGCACAAGCTGCAATATACATAACCTGTATCATATCCGGTAACAAATACTTGACATAGTTCTGCCAAAC
Chr5LG3_145264443	AATCACCATCTTCAGCAATTGCAATACAGGAAAGACTTTGGGGTTTATTTACATAGGAAGTGTTCGATGCATATTCGGGGCTGTGAAACATATGCTTCAA[T/C]CTTGTTCTTAGCTTCAACATAGACTGCAAAGACAGGAAGGTGGATACAGATTTTGTCGCCCCGGTCCTGATAAGTTCCTGACCTCCATTATACTTCTTCA
Chr5LG3_192474110	ATGGTCTTTTTTGTGTAAGTTATATTTGCTGCAGATATATACACAAACTACAACTTTGTATAGATGCAAAAGTCATCTTGTTAATTAAAGTATATGATTT[G/W]TTTCAGAATGCTGTAGTATGGCTGTTCAACTCTCCAAAAGAATCATTGGGATTTATTTTAGCAGACAGTGGATTCGACGTGTGGCTTGCCAATGGTCGCG
Chr5LG3_253287072	TAAACAGAGTTTTGGGATAGTTCTTTATCCATCCTGGATTGGGTTCAATGGTTTATTATAAAAACTTGTCTAGTTTCTGGATTCTTAATTACTGGTTGGC[T/C]TCATTGGGTATTAGGATATAGTCACGGTATCTTTGGATTGTTGGTATCCGGTGGAATTGAATGAAGCGATTCTCTATTGTTTGGATTTGCAAGAATGGAG
Chr5LG3_288274354	ATCCACTACGTAAAAAGAATTAAAGTTTCATGAGAGAGAGCACCAAATTAGCACATTATAATATCCGGCATCTGTCTGCTAGTCAAAGTTGAGGAGCGAA[G/T]AAAATCAGGGCAAGCTTGAACCAAGTAAAATCTTATCAAAATACAATTAATAATCAATTATCCTCTTTTCCTACAACAATCGGTAATGAACTAATAGTCC
Chr5LG3_301190005	TTTTTCATGTATTTATAACATTAATGAAGAAACAATGAAGCACCTTGCGTTAGTAGAGATCTTGCTTCTTTTTTCTTTCTATGGTTGATTTTATTTTGTC[A/T]CTAAAAGTAAGCATTGTACAATTTGTTTTCACATTCTTACCTCTGCAGGGAAGCAAAGAAAGATCCAACAGGGCTGCAGGTTTATAAACTCCTGGTAAAC
Chr5LG3_436433014	ATCCAGAGTCAAATTTGTGGTAACTTCTATCTCTTTTTTTTCACTGTGCAGGTAGAAGGAAGGGCGTTTATTCCGGCTTCTGTCAAATTTACGAGAGTTG[T/A]AGACGATGGTGAGGTCTACTACGAAGGATGCACAAGATCTTATCCGCGCTGTTTGGTCTGCTTATTCTGCAACCCCCACAAATCTTAAGGTTGTTTGTTC
Chr5LG3_566189651	TGCATCCCTGATGTTTATGCTTATAATGCTCTCATGACTGGGATGGTAAGGGCCGACATGATGGATGAAGCTTTTTCGTTGTTTAGAACTATGGAAGAAA[T/R]TGGTTGCACACCAGATATAAACTCACATAATATCATCCTAAATGGCTTGGCTAGGACCGGTGGCCCGAAACGCGCTATTGAAATGTTCGAGAAAATGAAG
Chr5LG3_572899434	ATAGGCATACATTTAGTTTAATTTAAAATAAAATAAAGCAGATTCTGCAGTAACAACCATAGTCTCAGATTCTGCTACACCAACTTAAGGAAATAAACAT[G/A]ATAATTTGACGATGCAGAGAAAAGGCGTAATTTATTCTATGACATAAACACCAAGAAACTGTGTAAATATGTACTGTCCCGAAATCTGAGATAGTACAAT
Chr5LG3_573518168	TGGTAAGTTTTTCAGGTAAACTAACTGATAAGAGCGATGTCTATGCTTTCGGGGTTGTACTTCTAGAACTTCTTACCGGAAGAAAACCGATGGAAAACAT[C/G]TCTTCAGACCAATATCAATCTTTGGTTTCATGGGTATGTAACGGAGAATCTAGTTGAAAACTTAAGTTCTGGTGTACTTAAATGGTTAAGACTTTGAAAT
Chr5LG3_573697426	ACTGAATATCATGTGTTTTGTTTCATTCTCACTAAATGCATATATGTAGAAATCAAACTCGTGAATTGCTCATTTACATGTTACAACCCCCAAGTCTCGT[G/C]TTAGATTTTCATATGACAAGGTGAGTGGATTCAACTAAGTAGAATGAAGACAAACATTTATCTGTTTGCACCACACTTAAAACAGCAGAATATGATCGAG
Chr6LG2_50477045	AAGTGCAGGCATCATATTACTAAATGACAGATGCATAGACTAAATATATGATTTAATTTTCTGAATATCGATAAGTTTGACTGCAGAAATGTCAGTAAAA[C/T]ATACCTTCTTTTTAGCTGAGGCATTTTCAAGATAAGTATGCTTTAGAACTGATGTAACGGCATCATCAGTCTTAGAAGACATCTCAAGAACTTTATGGCC
Chr6LG2_68264764	AACCGGCTTGTAGAGTGAGGATTGCCCCCACTTATAAAGACATGTTCAGGTCATATATTGTCAAATGTGGGACACTTAAGAGGTCTCTATCACTTACAAC[T/C]GACATTGGAATGCTGTGCAACCTTATGATTTCCTTAACAAGCACGTCAGCAAATGTTTTGGCTGAAGACGGATGCTTTAGTGGCACAAAGTGTGCATGCT
Chr6LG2_159951043	ATTTCCTTTCAAATATCTAACAACTCTGCATGCTGCATGATAATGTGTCTGACTAGGGTTCTGCAGAAGTTGGCTTAGTTGTTGTGTTGCTAGTGTAATG[T/C]CAGGTCTTGTGTTGTTCAAATAGAGAAGCCTGCCAATAAGCCTTATGTAAGCAGTAACATCTTCAAAAGGGTTACTTTGATCTTGATACAACTTGATTAA
Chr6LG2_372463590	TGCCAGCAACATAAAATGGAACCTCTCGACAAAGTGTGGCTCCGGTTCCACGGAAGAAACCTTTAAGACCATCTTGCTGCCAAGTCCCAACCAAAGCCTC[G/A]CCCACATTGTTGAAAATACCAGCCTGCAATCTCTGCTTTAACACCTCGCAGGGGATTCGCACAGCTGTGCCCAAAAACGTGCTGCAGAAAGATGCTATGG
Chr7LG7_7724682	GGCAATGCAAGGCGATCTCTAACATTTAGAAGAAAAGCTTGATGCTCGTTCTCTACCAAATCAAAAGCTATTTGAAATGCCAAAAGAGAATCGTCTTTAT[T/A]TTCAGAACGTAGAAGTTTTTCCAAAATGCTCGCAACACCCTCCGGCACATCCAAGAACATAAGACACTGACAAATGCTCAGATAATCTGGTGAAGGAAGC
Chr7LG7_8229439	TTTGAAGGTTATATCATCTTCATTATAAATCTTTTGTATTTTGTGATTCAAGTAACCCCTCTTGGAATTAATCTATGTCTGCTTGAAGAATGGGATTATG[C/G]AGAAATGGAAACGCTTGCTGCAGAAGGAAGCGATTGGTTGAAGAATAATGGTTCAAAGAAGTTAGGGGACTGGAGATCCTCAGATGTGGACACAAAAAGT
Chr7LG7_223388467	GGATAGCTTATGAAAACGGAATATAGCTTATATGATAACAATTTGGCTTTTTTTTTATATATGTAAATAGCCTATACATAGATAAGCACTTTTCTATAAG[G/C]GACTAATTAAGTTGTTTGTCCAAACACATACTTAGAGATGATTTCATTCCTCTAAGTTTCTTGTTCGTAGCTTCTATAATGGACAGATTTATTAACTATT
Chr7LG7_486526644	CGACAGAAGGATTAGTAGGAGGCGTCCGTGGATGCTTTAAAGCACCTAAACATGGCGAAGAAAAAATTACTTGCATTTTTCTTTAAAATATTATTGGTAT[A/G]TATCAGTACTTTCGGGTGTCTGTGTCAGTGATTCAGAGATAGTCTAGAAATAGTATATTACCAGGCATTGATGGAGCACCAAGACCTATACCTCCTCCAC
Chr7LG7_488770913	GACTTGCAAAATTTGGTAAGAAAATATCATACATGCTTAAACTCTTGCATATGGTGTTTCTTCTGCTACATGTGTTTTGTTTTCAGTTCCTTCAAAACAT[T/G]CCATTTCATTTCATTTTGTCAATAAATAGCAATGAAAAGAAGGATTGAAATAATTTGTATTCATTTGGCACACACAGCATGACTCCTACTTTGAACTGAT
Sc00398_17041	TGAGCAGCTTAAAAGCTGCAGCCGAAGCTGCTAATAAGAGAGACTGGGGAAGCACAGGCCCAACTGATGCAGGCCAGTACAACAACTGGCCAGAAGACAC[G/W]AACTTTTTCCGCAAAGAAGGTGGAGGCTGGGATAGTGAATATGGCGAGTTTTTCCTCACATGGTACTCTCAGATGTTGTTGGACCATGGTGAGAGAATTC
Sc00936_29805	TGTACAAGGTTCTTGCTTTGTTTATAAACAAGCTTCCCTCCTTCCACGGTTACTTCATACGCTTCCCTTTCTATCTGCGAATTCAAAGCATCAAAGTTGA[A/G]CAACTCATATCAAACTGAGTGCAATTTTCTCTATGCAGTGTAGTGAATGAAACAACTTACAGGTCCAAGGTACTTTATGCATTGCCTCTGCAGTTTCTTT
Sc01126_54371	CAGGAATTCTACTCATAACTGCAGCATCACATCAGAGTAGCTTTGTAATCCAACAAGCTCGCACGATGAATCGTCATCTCTCGCATTCGTTCCAGCTTTC[A/G]CCAGCCAATATGTCCATTTTCAGCGTACTAACTATGATGATAGGTATTGTTCTATACGAACGCCTTTTCGTTCCGTTTGCTCGTAGATACACTAAGAATC
Sc01142_238	GTTTTCAATCGTTCCAAACTTAGCAAACCCTAAAAGTTTCTTCCTCCCGGAGAAGACCGCCGAAGGCGACGGCTTACGGTGGAGCCTCCCTTCTTCTCCA[G/W]CCACCCTCTACCCAAAAAACCTAACTTCAAACACTAACTCCCTCTCTTTTTGGCCGGAGAATCAAAATCCGGCCTTCCTTTCCCCTAAATCGTCCTCAAT
Sc01886_124838	GATTATGAACTAATATTATTACCGGAAGAGCAAGACATCACAATGTGAAAACTTGTACTTCTGAAGGAAAAATTTCTCAACCAAGGCATAACCACCTGCA[T/A]CATATAATCAATGGTCAAAATTGTAATTATAAAAGCTGAAACCATATTTTACTATAAACCCCATTTATGAAGAAAATAACCTGAATTAATTTAGGGATTT
Sc03817_83023	AATTGGCTGCAGAAAAGTTGTTTGTTTTAGACCCTAACAATGCTGGGCGTTATGTGATTCTAGCACAGATGTACGAAGATGAAGGTCGATGGCAGGATGC[G/A]GCCAGATTGAGGAAAGTAATCAGGGAGAAAGAAATAAAGAAGCCAATTGGTTATAGCTCGGTAGAGCTGGAATCCGGTCATAACAAATTTGGGGTAAATG
Sc03839_38033	TCCCATAATGATCCCTATCATCTTCAGCCCTCCGCCCAAGTGCACACAGTAGAAGCCGGTGAATGATATATCTGTGGGGCAATGATAAGCATAATATATA[T/C]TCAGTGAAAGTAACAAGATCAGACAAGTAACTAACTTACCCAAAATAGTACGCTTTTTTTGTCTCACAATACTCTCCAACACCAACATGTGGAAGCATCT
SSc4454_324798	TTGAAAAGCAACCATCAAAGCTTATGGTTTATATCCAAGGTCCTGCTTCTGGTGTAGACTTAATGGCTGCTGGACTTCAAATTTTCGCCGTCGATAGACG[T/G]GCAAGGTTTAGATATCTAAAGATGCAGACAGACAAGGTGATATCTAGTTTTTAATTCTACATTTATATAATAATTTCCATTATTATTAATATCTATTTCT
